# Supplementary material for: Major histocompatibility complex (MHC) fragment numbers alone – in Atlantic cod and in general - do not represent functional variability
Source: F1000Res. 2018 Sep 6;7:963. Originally published 2018 Jun 28. [Version 2] doi: 10.12688/f1000research.15386.2 (PMC6081975; doi:10.12688/f1000research.15386.2)
Supplement: Supplementary file 2 [file f1000research-7-17714-s0004.tgz]

Archive with 1 entries (1 files):
- ce2dbd68-fe94-4459-869c-d2d2b0713485.pdf
